# Supplementary material for: Handler familiarity helps to improve working performance during novel situations in semi-captive Asian elephants
Source: Sci Rep. 2021 Jul 29;11:15480. doi: 10.1038/s41598-021-95048-w (PMC8322261; doi:10.1038/s41598-021-95048-w)
Supplement: Supplementary file 1 — Supplementary Information. [file 41598_2021_95048_MOESM1_ESM.csv]

Elephant.ID	Date.collection	Task	Success	Relationship.length.raw	Relationship.length.cat	Mahout.Working.Experience.raw	Mahout.Working.Experience.cat	Elephant.Age	Elephant.Sex
1	1.4.2018	Control	1	72	> 1 year	174	Very_experienced	58,6	F
1	1.4.2018	Novel_Surface	0	72	> 1 year	174	Very_experienced	58,6	F
2	1.4.2018	Control	1	15	> 1 year	132	Very_experienced	56,4	F
2	1.4.2018	Novel_Surface	0	15	> 1 year	132	Very_experienced	56,4	F
3	5.4.2018	Control	1	3	< 1 year	27	Experienced	57,4	F
3	5.4.2018	Novel_Surface	1	3	< 1 year	27	Experienced	57,4	F
4	1.4.2018	Control	1	12	< 1 year	42	Experienced	55,4	F
4	1.4.2018	Novel_Surface	0	12	< 1 year	42	Experienced	55,4	F
5	1.4.2018	Control	1	3	< 1 year	60	Very_experienced	51,1	F
5	1.4.2018	Novel_Surface	0	3	< 1 year	60	Very_experienced	51,1	F
6	31.3.2018	Control	1	24	> 1 year	24	Experienced	49,5	F
6	31.3.2018	Novel_Surface	0	24	> 1 year	24	Experienced	49,5	F
7	7.4.2018	Control	1	5	< 1 year	10	Less_experienced	50,3	F
7	7.4.2018	Novel_Surface	1	5	< 1 year	10	Less_experienced	50,3	F
8	1.4.2018	Control	1	9	< 1 year	27	Experienced	47,4	F
8	1.4.2018	Novel_Surface	0	9	< 1 year	27	Experienced	47,4	F
9	31.3.2018	Control	1	0	Unknown_Mahout	156	Very_experienced	47,4	M
9	31.3.2018	Novel_Surface	0	0	Unknown_Mahout	156	Very_experienced	47,4	M
10	7.4.2018	Control	1	8	< 1 year	8	Less_experienced	55,4	F
10	7.4.2018	Novel_Surface	0	8	< 1 year	8	Less_experienced	55,4	F
11	7.4.2018	Control	1	36	> 1 year	60	Very_experienced	43,4	M
11	7.4.2018	Novel_Surface	1	36	> 1 year	60	Very_experienced	43,4	M
12	31.3.2018	Control	1	0	Unknown_Mahout	1	Less_experienced	41,5	F
12	31.3.2018	Novel_Surface	0	0	Unknown_Mahout	1	Less_experienced	41,5	F
13	7.4.2018	Control	1	2	< 1 year	84	Very_experienced	48,4	F
13	7.4.2018	Novel_Surface	0	2	< 1 year	84	Very_experienced	48,4	F
14	7.4.2018	Control	1	0,3	< 1 year	60	Very_experienced	36,3	F
14	7.4.2018	Novel_Surface	1	0,3	< 1 year	60	Very_experienced	36,3	F
15	7.4.2018	Control	1	7	< 1 year	24	Experienced	37,1	M
15	7.4.2018	Novel_Surface	0	7	< 1 year	24	Experienced	37,1	M
16	7.4.2018	Control	1	7	< 1 year	7	Less_experienced	28	F
16	7.4.2018	Novel_Surface	0	7	< 1 year	7	Less_experienced	28	F
17	1.4.2018	Control	1	0	Unknown_Mahout	9	Less_experienced	27,3	M
17	1.4.2018	Novel_Surface	0	0	Unknown_Mahout	9	Less_experienced	27,3	M
18	31.3.2018	Control	1	6	< 1 year	24	Experienced	27,3	M
18	31.3.2018	Novel_Surface	0	6	< 1 year	24	Experienced	27,3	M
19	7.4.2018	Control	1	3	< 1 year	48	Very_experienced	25,6	M
19	7.4.2018	Novel_Surface	0	3	< 1 year	48	Very_experienced	25,6	M
20	7.4.2018	Control	1	2	< 1 year	38	Experienced	23,8	M
20	7.4.2018	Novel_Surface	0	2	< 1 year	38	Experienced	23,8	M
21	7.4.2018	Control	1	12	< 1 year	60	Very_experienced	22	M
21	7.4.2018	Novel_Surface	0	12	< 1 year	60	Very_experienced	22	M
22	31.3.2018	Control	1	0	Unknown_Mahout	168	Very_experienced	17,6	M
22	31.3.2018	Novel_Surface	0	0	Unknown_Mahout	168	Very_experienced	17,6	M
23	1.4.2018	Control	1	0	Unknown_Mahout	9	Less_experienced	17,7	F
23	1.4.2018	Novel_Surface	0	0	Unknown_Mahout	9	Less_experienced	17,7	F
24	31.3.2018	Control	1	15	> 1 year	120	Very_experienced	16,5	M
24	31.3.2018	Novel_Surface	0	15	> 1 year	120	Very_experienced	16,5	M
25	29.3.2018	Control	0	24	> 1 year	24	Experienced	15,9	F
26	7.4.2018	Control	1	0,65	< 1 year	48	Very_experienced	15,3	M
26	7.4.2018	Novel_Surface	1	0,65	< 1 year	48	Very_experienced	15,3	M
27	28.3.2018	Control	1	18	> 1 year	18	Experienced	14,7	F
27	28.3.2018	Novel_Surface	0	18	> 1 year	18	Experienced	14,7	F
28	30.3.2018	Control	0	6	< 1 year	30	Experienced	14,7	M
29	5.4.2018	Control	1	36	> 1 year	48	Very_experienced	14,2	M
29	5.4.2018	Novel_Surface	1	36	> 1 year	48	Very_experienced	14,2	M
30	28.3.2018	Control	1	12	< 1 year	144	Very_experienced	13	F
30	28.3.2018	Novel_Surface	1	12	< 1 year	144	Very_experienced	13	F
31	28.3.2018	Control	1	12	< 1 year	120	Very_experienced	13,1	F
31	28.3.2018	Novel_Surface	0	12	< 1 year	120	Very_experienced	13,1	F
32	30.3.2018	Control	0	132	> 1 year	144	Very_experienced	13,6	F
33	29.3.2018	Control	0	36	> 1 year	36	Experienced	13,1	F
34	30.3.2018	Control	1	0	Unknown_Mahout	30	Experienced	12,9	F
34	30.3.2018	Novel_Surface	0	0	Unknown_Mahout	30	Experienced	12,9	F
35	30.3.2018	Control	0	60	> 1 year	60	Very_experienced	12,1	F
36	30.3.2018	Control	1	3	< 1 year	39	Experienced	12,8	M
36	30.3.2018	Novel_Surface	1	3	< 1 year	39	Experienced	12,8	M
37	29.3.2018	Control	1	48	> 1 year	48	Very_experienced	12,1	M
37	29.3.2018	Novel_Surface	0	48	> 1 year	48	Very_experienced	12,1	M
38	28.3.2018	Control	1	3	< 1 year	3	Less_experienced	12,1	M
38	28.3.2018	Novel_Surface	0	3	< 1 year	3	Less_experienced	12,1	M
39	5.4.2018	Control	1	6	< 1 year	6	Less_experienced	11,3	F
39	5.4.2018	Novel_Surface	1	6	< 1 year	6	Less_experienced	11,3	F
40	7.4.2018	Control	1	17	> 1 year	17	Experienced	11,8	M
40	7.4.2018	Novel_Surface	1	17	> 1 year	17	Experienced	11,8	M
41	5.4.2018	Control	0	0	Unknown_Mahout	36	Experienced	12	M
42	29.3.2018	Control	1	18	> 1 year	36	Experienced	11,2	M
42	29.3.2018	Novel_Surface	0	18	> 1 year	36	Experienced	11,2	M
43	28.3.2018	Control	1	0	Unknown_Mahout	NA	NA	11,3	M
43	28.3.2018	Novel_Surface	1	0	Unknown_Mahout	NA	NA	11,3	M
44	29.3.2018	Control	0	12	< 1 year	84	Very_experienced	11,7	F
45	30.3.2018	Control	0	0	Unknown_Mahout	12	Less_experienced	10,8	M
46	29.3.2018	Control	1	36	> 1 year	36	Experienced	10,3	M
46	29.3.2018	Novel_Surface	1	36	> 1 year	36	Experienced	10,3	M
47	5.4.2018	Control	1	24	> 1 year	120	Very_experienced	10,5	M
47	5.4.2018	Novel_Surface	1	24	> 1 year	120	Very_experienced	10,5	M
51	5.4.2018	Control	1	36	> 1 year	72	Very_experienced	9,7	M
51	5.4.2018	Novel_Surface	1	36	> 1 year	72	Very_experienced	9,7	M
50	29.3.2018	Control	0	12	< 1 year	12	Less_experienced	8,8	M
52	30.3.2018	Control	1	60	> 1 year	60	Very_experienced	7,7	M
52	30.3.2018	Novel_Surface	1	60	> 1 year	60	Very_experienced	7,7	M
48	30.3.2018	Control	1	0	Unknown_Mahout	132	Very_experienced	7	F
48	30.3.2018	Novel_Surface	1	0	Unknown_Mahout	132	Very_experienced	7	F
49	29.3.2018	Control	0	13	> 1 year	13	Experienced	5,7	F
